# Supplementary material for: Genomic Changes within a Subset of IncI2 Plasmids Associated with Dissemination of mcr-1 Genes and Other Important Antimicrobial Resistance Determinants
Source: Antibiotics (Basel). 2022 Jan 29;11(2):181. doi: 10.3390/antibiotics11020181 (PMC8868234; doi:10.3390/antibiotics11020181)
Supplement: Supplementary file 1 [file antibiotics-11-00181-s001.zip]

Archive with 1 entries (1 files):
- antibiotics-1553129-supplementary.pdf
